# Supplementary material for: Itraconazole inhibits nuclear delivery of extracellular vesicle cargo by disrupting the entry of late endosomes into the nucleoplasmic reticulum
Source: J Extracell Vesicles. 2021 Aug 14;10(10):e12132. doi: 10.1002/jev2.12132 (PMC8363911; doi:10.1002/jev2.12132)
Supplement: Supplementary file 2 — Supporting Information [file JEV2-10-e12132-s009.xlsx]

## Sheet: Proteins
Checked	Protein FDR Confidence: Combined	Master	Accession	Description	Exp. q-value: Combined	Sum PEP Score	Coverage [%]	# Peptides	# PSMs	# Unique Peptides	# AAs	MW [kDa]	calc. pI	Score Sequest HT: Sequest HT	# Peptides (by Search Engine): Sequest HT	Biological Process	Cellular Component	Molecular Function	Pfam IDs	Entrez Gene ID	Gene Symbol	Chromosome	Ensembl Gene ID	KEGG Pathways	WikiPathways	Reactome Pathways	# Protein Pathway Groups	# Razor Peptides	Abundances (Grouped): 126, F1, 1xHeLa	Abundances (Grouped): 126, F2, 1xHeLa	Abundances (Grouped): 127N, F1, Vapa1_a	Abundances (Grouped): 127N, F2, Vapa1_a	Abundances (Grouped): 127C, F1, Vapa1_b	Abundances (Grouped): 127C, F2, Vapa1_b	Abundances (Grouped): 128N, F1, Orp31_a	Abundances (Grouped): 128N, F2, Orp31_a	Abundances (Grouped): 128C, F1, Orp31_b	Abundances (Grouped): 128C, F2, Orp31_b	Abundances (Grouped): 129N, F1, Vapa2_a	Abundances (Grouped): 129N, F2, Vapa2_a	Abundances (Grouped): 129C, F1, Vapa2_b	Abundances (Grouped): 129C, F2, Vapa2_b	Abundances (Grouped): 130N, F1, Orp32_a	Abundances (Grouped): 130N, F2, Orp32_a	Abundances (Grouped): 130C, F1, Orp32_b	Abundances (Grouped): 130C, F2, Orp32_b	Abundances (Grouped): 131, F1, 3xHeLa	Abundances (Grouped): 131, F2, 3xHeLa	Found in Sample: [S1] F1: 126, Sample, One, 1xHeLa
TRUE	High	Master Protein	A8KA83	Vesicle-associated membrane protein-associated protein A isoform 1 OS=Homo sapiens OX=9606 PE=1 SV=1	0	49.753	39	9	30	8	242	27.3	8.62	65.32	9	cell death;cell organization and biogenesis;metabolic process;regulation of biological process;response to stimulus;transport	cytoskeleton;endoplasmic reticulum;membrane	protein binding;signal transducer activity	Pf00635	9218	VAPA	18			Exercise-induced Circadian Regulation		1	1	13.9	7.7	225.7	237.9	279.3	287.2	43	43.9	42.1	43.2	161.9	160.5	129.9	134.8	32	29.2	27	24.7	45.3	31.2	High
	Checked	Confidence	Annotated Sequence	Modifications	Quality PEP	Quality q-value	# Protein Groups	# Proteins	# PSMs	Master Protein Accessions	Positions in Master Proteins	Modifications in Master Proteins	# Missed Cleavages	Theo. MH+ [Da]	Abundances (Grouped): 126, F1, 1xHeLa	Abundances (Grouped): 126, F2, 1xHeLa	Abundances (Grouped): 127N, F1, Vapa1_a	Abundances (Grouped): 127N, F2, Vapa1_a	Abundances (Grouped): 127C, F1, Vapa1_b	Abundances (Grouped): 127C, F2, Vapa1_b	Abundances (Grouped): 128N, F1, Orp31_a	Abundances (Grouped): 128N, F2, Orp31_a	Abundances (Grouped): 128C, F1, Orp31_b	Abundances (Grouped): 128C, F2, Orp31_b	Abundances (Grouped): 129N, F1, Vapa2_a	Abundances (Grouped): 129N, F2, Vapa2_a	Abundances (Grouped): 129C, F1, Vapa2_b	Abundances (Grouped): 129C, F2, Vapa2_b	Abundances (Grouped): 130N, F1, Orp32_a	Abundances (Grouped): 130N, F2, Orp32_a	Abundances (Grouped): 130C, F1, Orp32_b	Abundances (Grouped): 130C, F2, Orp32_b	Abundances (Grouped): 131, F1, 3xHeLa	Abundances (Grouped): 131, F2, 3xHeLa	Quan Info	Found in Sample: [S1] F1: 126, Sample, One, 1xHeLa	Found in Sample: [S2] F2: 126, Sample, Two, 1xHeLa	Found in Sample: [S3] F1: 127N, Sample, One, Vapa1_a	Found in Sample: [S12] F2: 127N, Sample, One, Vapa1_a	Found in Sample: [S4] F1: 127C, Sample, One, Vapa1_b	Found in Sample: [S13] F2: 127C, Sample, One, Vapa1_b	Found in Sample: [S5] F1: 128N, Sample, One, Orp31_a	Found in Sample: [S14] F2: 128N, Sample, One, Orp31_a	Found in Sample: [S6] F1: 128C, Sample, One, Orp31_b	Found in Sample: [S15] F2: 128C, Sample, One, Orp31_b	Found in Sample: [S7] F1: 129N, Sample, Two, Vapa2_a	Found in Sample: [S16] F2: 129N, Sample, Two, Vapa2_a	Found in Sample: [S8] F1: 129C, Sample, Two, Vapa2_b	Found in Sample: [S17] F2: 129C, Sample, Two, Vapa2_b
	TRUE	High	[K].AVPLNASK.[Q]	1xTMT6plex [K8]; 1xTMT6plex [N-Term]	0.00475982	0.000134087	1	4	2	A8KA83	A8KA83 [140-147]		0	1257.79		17.2		474.2		604.9		57.1		51.3		355.5		310.2		35.7		27.8		66.1		Not Found	High	High	High	High	High	High	High	High	High	High	High	High	High
		Checked	File ID	RT [min]	First Scan	Mass Analyzer	Activation Type	MS Order	# PSMs	Isolation Interference [%]	Average Reporter S/N	Ion Inject Time [ms]	Precursor m/z [Da]	Precursor MH+ [Da]	Precursor Charge	Spectrum File	Abundance: 126	Abundance: 127N	Abundance: 127C	Abundance: 128N	Abundance: 128C	Abundance: 129N	Abundance: 129C	Abundance: 130N	Abundance: 130C	Abundance: 131	Quan Info
		TRUE	F1	52.545	15893	Fourier Transform	HCD (High Energy Collision Dissociation)	MS3	1	2.82131	44.1	11.142	629.403	1257.8	2	200501Orb2m_AurelioTMT10_noList.raw		96.5	114.3	26.6	25.9	80.4	56.1	15.5	10.3	15.7
		TRUE	F2	60.6031	18813	Fourier Transform	HCD (High Energy Collision Dissociation)	MS3	1	3.18173	75.6	7.268	629.4	1257.79	2	200501Orb2m_AurelioTMT10_noList_155min.raw	6.5	179.3	228.7	21.6	19.4	134.4	117.3	13.5	10.5	25
	TRUE	High	[K].EAKPDELMDSK.[L]	2xTMT6plex [K3; K11]; 1xTMT6plex [N-Term]	0.000282927	0.000134087	1	3	1	A8KA83	A8KA83 [108-118]		0	1950.08	38.2		514.4		613		57.3		56.4		268.6		227.6		40.4		33.2		150.9			High	Not Found	High	Not Found	High	Not Found	High	Not Found	High	Not Found	High	Not Found	High	Not Found
		Checked	File ID	RT [min]	First Scan	Mass Analyzer	Activation Type	MS Order	# PSMs	Isolation Interference [%]	Average Reporter S/N	Ion Inject Time [ms]	Precursor m/z [Da]	Precursor MH+ [Da]	Precursor Charge	Spectrum File	Abundance: 126	Abundance: 127N	Abundance: 127C	Abundance: 128N	Abundance: 128C	Abundance: 129N	Abundance: 129C	Abundance: 130N	Abundance: 130C	Abundance: 131	Quan Info
		TRUE	F1	55.8963	18098	Fourier Transform	HCD (High Energy Collision Dissociation)	MS3	1	9.92094	63.9	21.942	650.699	1950.08	3	200501Orb2m_AurelioTMT10_noList.raw	12.2	164.3	195.8	18.3	18	85.8	72.7	12.9	10.6	48.2
	TRUE	High	[K].EAKPDELMDSK.[L]	1xOxidation [M8]; 2xTMT6plex [K3; K11]; 1xTMT6plex [N-Term]	5.10932e-05	0.000134087	1	3	1	A8KA83	A8KA83 [108-118]		0	1966.08																					Excluded by Method	Not Found	High	Not Found	High	Not Found	High	Not Found	High	Not Found	High	Not Found	High	Not Found	High
		Checked	File ID	RT [min]	First Scan	Mass Analyzer	Activation Type	MS Order	# PSMs	Isolation Interference [%]	Average Reporter S/N	Ion Inject Time [ms]	Precursor m/z [Da]	Precursor MH+ [Da]	Precursor Charge	Spectrum File	Abundance: 126	Abundance: 127N	Abundance: 127C	Abundance: 128N	Abundance: 128C	Abundance: 129N	Abundance: 129C	Abundance: 130N	Abundance: 130C	Abundance: 131	Quan Info
		TRUE	F2	56.3961	16058	Fourier Transform	HCD (High Energy Collision Dissociation)	MS3	1	3.45132	199.6	118	656.03	1966.08	3	200501Orb2m_AurelioTMT10_noList_155min.raw	28.2	507.7	615.9	88.9	73.2	273.8	220.5	44.4	40.5	102.7
	TRUE	High	[K].FKGPFTDVVTTNLK.[L]	2xTMT6plex [K2; K14]; 1xTMT6plex [N-Term]	2.47729e-06	0.000134087	1	3	3	A8KA83	A8KA83 [18-31]		1	2254.34	8	4.9	240.3	242.9	314.1	298.4	43.6	42.1	39.1	49.3	167.2	161.7	131.5	139.4	27.4	31	26.3	26.9	2.5	3.4		High	High	High	High	High	High	High	High	High	High	High	High	High	High
		Checked	File ID	RT [min]	First Scan	Mass Analyzer	Activation Type	MS Order	# PSMs	Isolation Interference [%]	Average Reporter S/N	Ion Inject Time [ms]	Precursor m/z [Da]	Precursor MH+ [Da]	Precursor Charge	Spectrum File	Abundance: 126	Abundance: 127N	Abundance: 127C	Abundance: 128N	Abundance: 128C	Abundance: 129N	Abundance: 129C	Abundance: 130N	Abundance: 130C	Abundance: 131	Quan Info
		TRUE	F1	78.6762	32391	Fourier Transform	HCD (High Energy Collision Dissociation)	MS3	1	13.785	87.9	68.318	752.12	2254.34	3	200501Orb2m_AurelioTMT10_noList.raw	7	211.2	276.1	38.3	34.4	147	115.6	24.1	23.1	2.2
		TRUE	F1	78.8477	32488	Fourier Transform	HCD (High Energy Collision Dissociation)	MS3	1	7.07423	50.9	29.492	752.12	2254.34	3	200501Orb2m_AurelioTMT10_noList.raw		113.9	141.7	32.1	34.3	84.1	65.1	17.2	17.4	3.5
		TRUE	F2	88.6946	37004	Fourier Transform	HCD (High Energy Collision Dissociation)	MS3	1	0	111.1	26.989	752.12	2254.35	3	200501Orb2m_AurelioTMT10_noList_155min.raw	5.4	269.8	331.5	46.8	54.8	179.6	154.8	34.4	29.9	3.8
	TRUE	High	[K].FMVQTIFAPPNTSDMEAVWK.[E]	1xTMT6plex [K20]; 1xTMT6plex [N-Term]	6.14738e-08	0.000134087	1	3	3	A8KA83	A8KA83 [88-107]		0	2770.43	18.8	14.9	285.2	305.3	351.9	361.7	34.6	37.5	37.8	27.8	103.6	95.7	86.8	77.2	21.8	15.2	17.9	18.2	41.4	46.5		High	High	High	High	High	High	High	High	High	High	High	High	High	High
		Checked	File ID	RT [min]	First Scan	Mass Analyzer	Activation Type	MS Order	# PSMs	Isolation Interference [%]	Average Reporter S/N	Ion Inject Time [ms]	Precursor m/z [Da]	Precursor MH+ [Da]	Precursor Charge	Spectrum File	Abundance: 126	Abundance: 127N	Abundance: 127C	Abundance: 128N	Abundance: 128C	Abundance: 129N	Abundance: 129C	Abundance: 130N	Abundance: 130C	Abundance: 131	Quan Info
		TRUE	F1	99.8386	44185	Fourier Transform	HCD (High Energy Collision Dissociation)	MS3	1	0	63.2	118	924.15	2770.44	3	200501Orb2m_AurelioTMT10_noList.raw	11.9	180.3	222.5	21.9	23.9	65.5	54.9	13.8	11.3	26.2
		TRUE	F1	99.9071	44220	Fourier Transform	HCD (High Energy Collision Dissociation)	MS3	1	0	60.8	118	924.151	2770.44	3	200501Orb2m_AurelioTMT10_noList.raw	7.5	147.8	217.4	27.4	34	63.3	62.4	13.9	10.3	23.7
		TRUE	F2	111.451	49992	Fourier Transform	HCD (High Energy Collision Dissociation)	MS3	1	0	60.5	68.312	924.151	2770.44	3	200501Orb2m_AurelioTMT10_noList_155min.raw	9	184.7	218.8	22.7	16.8	57.9	46.7	9.2	11	28.1
	TRUE	High	[K].FMVQTIFAPPNTSDMEAVWK.[E]	1xOxidation [M]; 1xTMT6plex [K20]; 1xTMT6plex [N-Term]	0.000425976	0.000134087	1	3	2	A8KA83	A8KA83 [88-107]		0	2786.43	58		495.2		602.3		74		67		261.1		173.1		74		51		144.1			High	Not Found	High	High	High	High	High	High	High	High	High	High	High	High
		Checked	File ID	RT [min]	First Scan	Mass Analyzer	Activation Type	MS Order	# PSMs	Isolation Interference [%]	Average Reporter S/N	Ion Inject Time [ms]	Precursor m/z [Da]	Precursor MH+ [Da]	Precursor Charge	Spectrum File	Abundance: 126	Abundance: 127N	Abundance: 127C	Abundance: 128N	Abundance: 128C	Abundance: 129N	Abundance: 129C	Abundance: 130N	Abundance: 130C	Abundance: 131	Quan Info
		TRUE	F1	94.1447	41272	Fourier Transform	HCD (High Energy Collision Dissociation)	MS3	1	25.9541	20	60.679	929.482	2786.43	3	200501Orb2m_AurelioTMT10_noList.raw	5.8	49.5	60.2	7.4	6.7	26.1	17.3	7.4	5.1	14.4
		TRUE	F2	106.149	47213	Fourier Transform	HCD (High Energy Collision Dissociation)	MS3	1	13.2805	41.6	77.217	929.481	2786.43	3	200501Orb2m_AurelioTMT10_noList_155min.raw		90.7	125.2	14.3	21.6	71.7	56.3	14.4	13.7	8
	TRUE	High	[RK].GPFTDVVTTNLK.[L]	1xTMT6plex [K12]; 1xTMT6plex [N-Term]	0.000433973	0.000134087	2	7	2	Q53XM7; A8KA83	Q53XM7 [20-31]; A8KA83 [20-31]		0	1750.02	37		400.2		488.5		110.4		108.7		277.8		236.4		108.9		89.8		142.3		Shared	High	High	High	High	High	High	High	High	High	High	High	High	High	High
		Checked	File ID	RT [min]	First Scan	Mass Analyzer	Activation Type	MS Order	# PSMs	Isolation Interference [%]	Average Reporter S/N	Ion Inject Time [ms]	Precursor m/z [Da]	Precursor MH+ [Da]	Precursor Charge	Spectrum File	Abundance: 126	Abundance: 127N	Abundance: 127C	Abundance: 128N	Abundance: 128C	Abundance: 129N	Abundance: 129C	Abundance: 130N	Abundance: 130C	Abundance: 131	Quan Info
		TRUE	F1	74.098	29642	Fourier Transform	HCD (High Energy Collision Dissociation)	MS3	1	22.3651	78.4	118	584.01	1750.02	3	200501Orb2m_AurelioTMT10_noList.raw	14.5	156.9	191.5	43.3	42.6	108.9	92.7	42.7	35.2	55.8
		TRUE	F2	84.1921	34194	Fourier Transform	HCD (High Energy Collision Dissociation)	MS3	1	6.28814	29.1	33.207	584.005	1750	3	200501Orb2m_AurelioTMT10_noList_155min.raw	7.8	51.4	70.3	17.3	17.8	43.2	33.2	17.8	9.2	22.9
	TRUE	High	[K].HEQILVLDPPTDLK.[F]	1xTMT6plex [K14]; 1xTMT6plex [N-Term]	1.27579e-06	0.000134087	1	4	6	A8KA83	A8KA83 [4-17]		0	2076.21	9.3	8.2	219.7	224.9	283.4	284.7	44.9	39.6	43.6	36.4	168.8	176.1	140.4	151.6	28.3	28.8	23.8	15.4	37.8	34.2		High	High	High	High	High	High	High	High	High	High	High	High	High	High
		Checked	File ID	RT [min]	First Scan	Mass Analyzer	Activation Type	MS Order	# PSMs	Isolation Interference [%]	Average Reporter S/N	Ion Inject Time [ms]	Precursor m/z [Da]	Precursor MH+ [Da]	Precursor Charge	Spectrum File	Abundance: 126	Abundance: 127N	Abundance: 127C	Abundance: 128N	Abundance: 128C	Abundance: 129N	Abundance: 129C	Abundance: 130N	Abundance: 130C	Abundance: 131	Quan Info
		TRUE	F1	72.7324	28783	Fourier Transform	HCD (High Energy Collision Dissociation)	MS3	1	20.9948	137.3	48.451	692.741	2076.21	3	200501Orb2m_AurelioTMT10_noList.raw	12.2	306.8	392.5	61.1	56.2	234.4	189.3	37.3	32.6	50.4
		TRUE	F1	72.7907	28821	Fourier Transform	HCD (High Energy Collision Dissociation)	MS3	1	15.7706	75.8	21.386	692.741	2076.21	3	200501Orb2m_AurelioTMT10_noList.raw	7.6	161.4	211.5	34.5	36.7	125.3	110	23.1	18.2	30.1
		TRUE	F1	73.0446	28979	Fourier Transform	HCD (High Energy Collision Dissociation)	MS3	1	6.156	45.8	34.307	692.741	2076.21	3	200501Orb2m_AurelioTMT10_noList.raw	4.4	92.5	108.3	27.4	28.9	78.3	58.5	25.7	15.8	18.2
		TRUE	F2	82.5193	33129	Fourier Transform	HCD (High Energy Collision Dissociation)	MS3	1	6.55721	46.2	19.292	692.741	2076.21	3	200501Orb2m_AurelioTMT10_noList_155min.raw	3.8	103.8	131.4	18.3	16.8	81.3	70	13.3	7.1	15.8
		TRUE	F2	82.6621	33218	Fourier Transform	HCD (High Energy Collision Dissociation)	MS3	1	17.0087	59.1	19.545	692.743	2076.21	3	200501Orb2m_AurelioTMT10_noList_155min.raw		111.9	163.2	32.5	37.4	102.6	78.8	22.5	20.4	21.2
		TRUE	F2	82.7553	33282	Fourier Transform	HCD (High Energy Collision Dissociation)	MS3	1	4.65305	35.1	24.844	692.742	2076.21	3	200501Orb2m_AurelioTMT10_noList_155min.raw		65.9	88.8	23.1	19.4	50.1	51.7	20.5	13.8	17.6
	TRUE	High	[R].LQGEMMK.[L]	2xOxidation [M5; M6]; 1xTMT6plex [K7]; 1xTMT6plex [N-Term]	0.123544	0.00892515	1	4	2	A8KA83	A8KA83 [175-181]		0	1326.72																					Excluded by Method	High	High	High	High	High	High	High	High	High	High	High	High	High	High
		Checked	File ID	RT [min]	First Scan	Mass Analyzer	Activation Type	MS Order	# PSMs	Isolation Interference [%]	Average Reporter S/N	Ion Inject Time [ms]	Precursor m/z [Da]	Precursor MH+ [Da]	Precursor Charge	Spectrum File	Abundance: 126	Abundance: 127N	Abundance: 127C	Abundance: 128N	Abundance: 128C	Abundance: 129N	Abundance: 129C	Abundance: 130N	Abundance: 130C	Abundance: 131	Quan Info
		TRUE	F1	43.5233	10148	Fourier Transform	HCD (High Energy Collision Dissociation)	MS3	1	0	82.5	84.297	663.862	1326.72	2	200501Orb2m_AurelioTMT10_noList.raw	11	206.1	254.5	26	22.7	118.2	116	17.1	14.5	38.9
		TRUE	F2	49.4348	11656	Fourier Transform	HCD (High Energy Collision Dissociation)	MS3	1	4.67596	139.6	69.944	663.862	1326.72	2	200501Orb2m_AurelioTMT10_noList_155min.raw	13.2	348.3	446.4	35.9	32.9	228	184.7	26.2	25.1	55.3
	TRUE	High	[K].QDGPMPKPHSVSLNDTETR.[K]	1xTMT6plex [K7]; 1xTMT6plex [N-Term]	0.0254299	0.000964555	1	3	2	A8KA83	A8KA83 [148-166]		0	2567.33		10.3		503.2		632.6		138		129.5		250.4		225.7		46.9		52.1		11.3		High	High	High	High	High	High	High	High	High	High	High	High	High	High
		Checked	File ID	RT [min]	First Scan	Mass Analyzer	Activation Type	MS Order	# PSMs	Isolation Interference [%]	Average Reporter S/N	Ion Inject Time [ms]	Precursor m/z [Da]	Precursor MH+ [Da]	Precursor Charge	Spectrum File	Abundance: 126	Abundance: 127N	Abundance: 127C	Abundance: 128N	Abundance: 128C	Abundance: 129N	Abundance: 129C	Abundance: 130N	Abundance: 130C	Abundance: 131	Quan Info
		TRUE	F1	51.0442	14922	Fourier Transform	HCD (High Energy Collision Dissociation)	MS3	1	11.5171	53.3	119.5	642.587	2567.33	4	200501Orb2m_AurelioTMT10_noList.raw	4.6	131.1	152.5	39.1	31.9	69.1	53.7	28.2	14	8.9
		TRUE	F2	58.4122	17353	Fourier Transform	HCD (High Energy Collision Dissociation)	MS3	1	29.6775	58.4	91.859	642.585	2567.32	4	200501Orb2m_AurelioTMT10_noList_155min.raw	3	146.9	184.7	40.3	37.8	73.1	65.9	13.7	15.2	3.3
	TRUE	High	[K].QDGPMPKPHSVSLNDTETR.[K]	1xOxidation [M5]; 1xTMT6plex [K7]; 1xTMT6plex [N-Term]	0.000146628	0.000134087	1	3	5	A8KA83	A8KA83 [148-166]		0	2583.32	15	10.5	200.8	194	232.7	215.6	43.8	40.8	43.9	50.2	196.8	188.2	148.2	155.3	36.4	43.4	30.7	34.5	51.8	67.5		High	High	High	High	High	High	High	High	High	High	High	High	High	High
		Checked	File ID	RT [min]	First Scan	Mass Analyzer	Activation Type	MS Order	# PSMs	Isolation Interference [%]	Average Reporter S/N	Ion Inject Time [ms]	Precursor m/z [Da]	Precursor MH+ [Da]	Precursor Charge	Spectrum File	Abundance: 126	Abundance: 127N	Abundance: 127C	Abundance: 128N	Abundance: 128C	Abundance: 129N	Abundance: 129C	Abundance: 130N	Abundance: 130C	Abundance: 131	Quan Info
		TRUE	F1	45.9649	11680	Fourier Transform	HCD (High Energy Collision Dissociation)	MS3	2	4.06487	113.5	119.365	646.586	2583.32	4	200501Orb2m_AurelioTMT10_noList.raw	4.4	240.5	281.6	47.6	50.6	237.1	187.1	40.8	37.8	7.7
		TRUE	F1	45.9785	11690	Fourier Transform	HCD (High Energy Collision Dissociation)	MS3	2	13.4375	36.1	66.441	646.586	2583.32	4	200501Orb2m_AurelioTMT10_noList.raw	5.7	78.3	85.9	16.5	15.4	74.2	51.3	14.9	8.6	10
		TRUE	F1	46.0443	11731	Fourier Transform	HCD (High Energy Collision Dissociation)	MS3	1	19.0371	20.2	49.755	646.586	2583.32	4	200501Orb2m_AurelioTMT10_noList.raw	15.3	22.2	27.6	10.2	8.6	22.9	13.3	6.1	5.7	70.3
		TRUE	F2	52.1248	13323	Fourier Transform	HCD (High Energy Collision Dissociation)	MS3	1	11.7546	43.5	58.341	646.587	2583.33	4	200501Orb2m_AurelioTMT10_noList_155min.raw		95.7	108.2	14.2	19.1	86.4	78.3	17.9	12.1	2.9
		TRUE	F2	52.1291	13325	Fourier Transform	HCD (High Energy Collision Dissociation)	MS3	1	33.6314	30.5	118	646.587	2583.33	4	200501Orb2m_AurelioTMT10_noList_155min.raw		57.3	61.1	17.1	21.1	61.5	44.7	15.9	14.8	12
		TRUE	F2	52.2916	13430	Fourier Transform	HCD (High Energy Collision Dissociation)	MS3	1	23.2472	17.2	61.243	646.586	2583.32	4	200501Orb2m_AurelioTMT10_noList_155min.raw	9.6	23.9	27.3	5.9	5.6	23.7	18.6	5.8	4.6	46.7
	TRUE	High	[K].QDGPMPKPHSVSLNDTETRK.[L]	1xOxidation [M5]; 2xTMT6plex [K7; K20]; 1xTMT6plex [N-Term]	0.0752815	0.00406523	1	3	1	A8KA83	A8KA83 [148-167]		1	2940.58				440.6		485.9		121.6		85.7		378.6		272.3		83		67.7		64.6		Not Found	Not Found	Not Found	High	Not Found	High	Not Found	High	Not Found	High	Not Found	High	Not Found	High
		Checked	File ID	RT [min]	First Scan	Mass Analyzer	Activation Type	MS Order	# PSMs	Isolation Interference [%]	Average Reporter S/N	Ion Inject Time [ms]	Precursor m/z [Da]	Precursor MH+ [Da]	Precursor Charge	Spectrum File	Abundance: 126	Abundance: 127N	Abundance: 127C	Abundance: 128N	Abundance: 128C	Abundance: 129N	Abundance: 129C	Abundance: 130N	Abundance: 130C	Abundance: 131	Quan Info
		TRUE	F2	54.0441	14567	Fourier Transform	HCD (High Energy Collision Dissociation)	MS3	1	0	44.6	119.5	588.922	2940.58	5	200501Orb2m_AurelioTMT10_noList_155min.raw		98.2	108.3	27.1	19.1	84.4	60.7	18.5	15.1	14.4
		TRUE	F2	54.0767	14587	Fourier Transform	HCD (High Energy Collision Dissociation)	MS3	1	52.8435	22.1	119.5	588.922	2940.58	5	200501Orb2m_AurelioTMT10_noList_155min.raw		47.1	44.9	19	15.6	32.2	21.3	15.7	12.5	12.6	Rejected By Method
TRUE	High	Master Protein	Q9H4L5	Oxysterol-binding protein-related protein 3 OS=Homo sapiens OX=9606 GN=OSBPL3 PE=1 SV=1	0	43.129	14	9	15	9	887	101.2	6.87	37.34	9	metabolic process;transport	cytoplasm;cytosol;endoplasmic reticulum;membrane;nucleus	protein binding;transporter activity	Pf00169, Pf01237, Pf15409, Pf15413	26031	OSBPL3	7	ENSG00000070882.12			Synthesis of bile acids and bile salts	5	0	5.8	9.1	28.7	24.5	38.4	29.9	213.9	218	187.4	192.1	39.2	28.1	31	29.1	230.5	222.7	179.6	199.3	45.5	47.4	High
	Checked	Confidence	Annotated Sequence	Modifications	Quality PEP	Qvality q-value	# Protein Groups	# Proteins	# PSMs	Master Protein Accessions	Positions in Master Proteins	Modifications in Master Proteins	# Missed Cleavages	Theo. MH+ [Da]	Abundances (Grouped): 126, F1, 1xHeLa	Abundances (Grouped): 126, F2, 1xHeLa	Abundances (Grouped): 127N, F1, Vapa1_a	Abundances (Grouped): 127N, F2, Vapa1_a	Abundances (Grouped): 127C, F1, Vapa1_b	Abundances (Grouped): 127C, F2, Vapa1_b	Abundances (Grouped): 128N, F1, Orp31_a	Abundances (Grouped): 128N, F2, Orp31_a	Abundances (Grouped): 128C, F1, Orp31_b	Abundances (Grouped): 128C, F2, Orp31_b	Abundances (Grouped): 129N, F1, Vapa2_a	Abundances (Grouped): 129N, F2, Vapa2_a	Abundances (Grouped): 129C, F1, Vapa2_b	Abundances (Grouped): 129C, F2, Vapa2_b	Abundances (Grouped): 130N, F1, Orp32_a	Abundances (Grouped): 130N, F2, Orp32_a	Abundances (Grouped): 130C, F1, Orp32_b	Abundances (Grouped): 130C, F2, Orp32_b	Abundances (Grouped): 131, F1, 3xHeLa	Abundances (Grouped): 131, F2, 3xHeLa	Quan Info	Found in Sample: [S1] F1: 126, Sample, One, 1xHeLa	Found in Sample: [S2] F2: 126, Sample, Two, 1xHeLa	Found in Sample: [S3] F1: 127N, Sample, One, Vapa1_a	Found in Sample: [S12] F2: 127N, Sample, One, Vapa1_a	Found in Sample: [S4] F1: 127C, Sample, One, Vapa1_b	Found in Sample: [S13] F2: 127C, Sample, One, Vapa1_b	Found in Sample: [S5] F1: 128N, Sample, One, Orp31_a	Found in Sample: [S14] F2: 128N, Sample, One, Orp31_a	Found in Sample: [S6] F1: 128C, Sample, One, Orp31_b	Found in Sample: [S15] F2: 128C, Sample, One, Orp31_b	Found in Sample: [S7] F1: 129N, Sample, Two, Vapa2_a	Found in Sample: [S16] F2: 129N, Sample, Two, Vapa2_a	Found in Sample: [S8] F1: 129C, Sample, Two, Vapa2_b	Found in Sample: [S17] F2: 129C, Sample, Two, Vapa2_b
	TRUE	High	[R].FLEEGNLEEAEIQK.[Q]	1xTMT6plex [K14]; 1xTMT6plex [N-Term]	0.000529192	0.000134087	1	4	1	Q9H4L5	Q9H4L5 [816-829]		0	2107.13																					Excluded by Method	Not Found	High	Not Found	High	Not Found	High	Not Found	High	Not Found	High	Not Found	High	Not Found	High
		Checked	File ID	RT [min]	First Scan	Mass Analyzer	Activation Type	MS Order	# PSMs	Isolation Interference [%]	Average Reporter S/N	Ion Inject Time [ms]	Precursor m/z [Da]	Precursor MH+ [Da]	Precursor Charge	Spectrum File	Abundance: 126	Abundance: 127N	Abundance: 127C	Abundance: 128N	Abundance: 128C	Abundance: 129N	Abundance: 129C	Abundance: 130N	Abundance: 130C	Abundance: 131	Quan Info
		TRUE	F2	83.4256	33725	Fourier Transform	HCD (High Energy Collision Dissociation)	MS3	1	9.7401	61.8	75.805	703.049	2107.13	3	200501Orb2m_AurelioTMT10_noList_155min.raw	9.5	17.9	22.8	123.4	120.2	26.5	16	124.1	109.6	48.4
	TRUE	High	[K].NALSSALAQNTDLKER.[L]	1xTMT6plex [K14]; 1xTMT6plex [N-Term]	9.10147e-09	0.000134087	1	4	2	Q9H4L5	Q9H4L5 [382-397]		1	2189.23				79.3		74.3		507		355.1		47.9		46.2		435.2		434.4		20.6		Not Found	Not Found	High	High	High	High	High	High	High	High	High	High	High	High
		Checked	File ID	RT [min]	First Scan	Mass Analyzer	Activation Type	MS Order	# PSMs	Isolation Interference [%]	Average Reporter S/N	Ion Inject Time [ms]	Precursor m/z [Da]	Precursor MH+ [Da]	Precursor Charge	Spectrum File	Abundance: 126	Abundance: 127N	Abundance: 127C	Abundance: 128N	Abundance: 128C	Abundance: 129N	Abundance: 129C	Abundance: 130N	Abundance: 130C	Abundance: 131	Quan Info
		TRUE	F1	63.27	22834	Fourier Transform	HCD (High Energy Collision Dissociation)	MS3	1	18.7111	28.4	92.437	730.414	2189.23	3	200501Orb2m_AurelioTMT10_noList.raw		22.8	22.9	58.7	46.6	17.1	11.1	51.6	41.6	11.6
		TRUE	F2	72.6783	26772	Fourier Transform	HCD (High Energy Collision Dissociation)	MS3	1	12.624	24.2	41.942	730.414	2189.23	3	200501Orb2m_AurelioTMT10_noList_155min.raw		9.6	9	61.4	43	5.8	5.6	52.7	52.6	2.5
	TRUE	High	[R].NFVFWQDVR.[W]	1xTMT6plex [N-Term]	0.00428616	0.000134087	1	4	2	Q9H4L5	Q9H4L5 [644-652]		0	1439.76																					Excluded by Method	Not Found	Not Found	High	High	High	High	High	High	High	High	High	High	High	High
		Checked	File ID	RT [min]	First Scan	Mass Analyzer	Activation Type	MS Order	# PSMs	Isolation Interference [%]	Average Reporter S/N	Ion Inject Time [ms]	Precursor m/z [Da]	Precursor MH+ [Da]	Precursor Charge	Spectrum File	Abundance: 126	Abundance: 127N	Abundance: 127C	Abundance: 128N	Abundance: 128C	Abundance: 129N	Abundance: 129C	Abundance: 130N	Abundance: 130C	Abundance: 131	Quan Info
		TRUE	F1	80.3841	33427	Fourier Transform	HCD (High Energy Collision Dissociation)	MS3	1	12.6646	15	34.716	720.384	1439.76	2	200501Orb2m_AurelioTMT10_noList.raw		6.6	7.6	33.3	29.7	7.4	5.5	31.5	28.8
		TRUE	F2	90.7513	38280	Fourier Transform	HCD (High Energy Collision Dissociation)	MS3	1	18.6236	37.3	44.897	720.387	1439.77	2	200501Orb2m_AurelioTMT10_noList_155min.raw		24.9	28.7	67.3	56.7	32.9	25.9	74.8	59.3	2.7
	TRUE	High	[R].TYSAPAINAIQGGSFESPKK.[E]	2xTMT6plex [K19; K20]; 1xTMT6plex [N-Term]	9.45711e-06	0.000134087	1	4	2	Q9H4L5	Q9H4L5 [249-268]		1	2753.54			42.9		93.8		417		377.1		90.5		60.1		478.6		379.6		60.5			Not Found	Not Found	High	Not Found	High	Not Found	High	Not Found	High	Not Found	High	Not Found	High	Not Found
		Checked	File ID	RT [min]	First Scan	Mass Analyzer	Activation Type	MS Order	# PSMs	Isolation Interference [%]	Average Reporter S/N	Ion Inject Time [ms]	Precursor m/z [Da]	Precursor MH+ [Da]	Precursor Charge	Spectrum File	Abundance: 126	Abundance: 127N	Abundance: 127C	Abundance: 128N	Abundance: 128C	Abundance: 129N	Abundance: 129C	Abundance: 130N	Abundance: 130C	Abundance: 131	Quan Info
		TRUE	F1	67.224	25406	Fourier Transform	HCD (High Energy Collision Dissociation)	MS3	1	9.33572	38.8	67.478	689.142	2753.55	4	200501Orb2m_AurelioTMT10_noList.raw		7.7	17.4	84.2	75.5	18.1	11.3	89.7	76.7	7.3
		TRUE	F1	67.2507	25423	Fourier Transform	HCD (High Energy Collision Dissociation)	MS3	1	20.3087	15.8	61.916	689.142	2753.55	4	200501Orb2m_AurelioTMT10_noList.raw		4	8.2	29.6	27.4	6.6	5.1	40.9	26.9	9.2
		TRUE	F1	67.2785	25438	Fourier Transform	HCD (High Energy Collision Dissociation)	MS3	1	53.0944	17	95.476	689.144	2753.55	4	200501Orb2m_AurelioTMT10_noList.raw		11.3	16.9	29.1	25.6	11.7	8.6	28.9	30.6	7	Rejected By Method
	TRUE	High	[K].VAMPVELNEPLNTLQR.[L]	1xOxidation [M3]; 1xTMT6plex [N-Term]	0.000983456	0.000134087	1	8	1	Q9H4L5	Q9H4L5 [543-558]		0	2069.13	13.6		112.3		107.3		398.3		349.9		75.1		68.9		461.5		320.1		93.1			High	Not Found	High	Not Found	High	Not Found	High	Not Found	High	Not Found	High	Not Found	High	Not Found
		Checked	File ID	RT [min]	First Scan	Mass Analyzer	Activation Type	MS Order	# PSMs	Isolation Interference [%]	Average Reporter S/N	Ion Inject Time [ms]	Precursor m/z [Da]	Precursor MH+ [Da]	Precursor Charge	Spectrum File	Abundance: 126	Abundance: 127N	Abundance: 127C	Abundance: 128N	Abundance: 128C	Abundance: 129N	Abundance: 129C	Abundance: 130N	Abundance: 130C	Abundance: 131	Quan Info
		TRUE	F1	69.6991	26897	Fourier Transform	HCD (High Energy Collision Dissociation)	MS3	1	8.67278	32.2	84.36	690.381	2069.13	3	200501Orb2m_AurelioTMT10_noList.raw	2.2	18.1	17.3	64.2	56.4	12.1	11.1	74.4	51.6	15
	TRUE	High	[K].VKSEEVFDEWVSK.[L]	2xTMT6plex [K2; K13]; 1xTMT6plex [N-Term]	3.93769e-05	0.000134087	1	8	2	Q9H4L5	Q9H4L5 [128-140]		1	2269.27			24.1	18.9	29.5	28.7	222.3	242.7	220.2	202.1	37	23.9	26.6	22	256.9	240.2	172.2	209.3	11.2	12.2		Not Found	Not Found	High	High	High	High	High	High	High	High	High	High	High	High
		Checked	File ID	RT [min]	First Scan	Mass Analyzer	Activation Type	MS Order	# PSMs	Isolation Interference [%]	Average Reporter S/N	Ion Inject Time [ms]	Precursor m/z [Da]	Precursor MH+ [Da]	Precursor Charge	Spectrum File	Abundance: 126	Abundance: 127N	Abundance: 127C	Abundance: 128N	Abundance: 128C	Abundance: 129N	Abundance: 129C	Abundance: 130N	Abundance: 130C	Abundance: 131	Quan Info
		TRUE	F1	76.6962	31200	Fourier Transform	HCD (High Energy Collision Dissociation)	MS3	1	3.06413	51.1	61.666	757.094	2269.27	3	200501Orb2m_AurelioTMT10_noList.raw		12.3	15.1	113.6	112.5	18.9	13.6	131.3	88	5.7
		TRUE	F2	86.4865	35638	Fourier Transform	HCD (High Energy Collision Dissociation)	MS3	1	4.1257	35.9	34.574	757.089	2269.25	3	200501Orb2m_AurelioTMT10_noList_155min.raw		6.8	10.3	87.2	72.6	8.6	7.9	86.3	75.2	4.4
	TRUE	High	[R].VLEENHVEHQPR.[F]	1xTMT6plex [N-Term]	2.26741e-05	0.000134087	1	4	3	Q9H4L5	Q9H4L5 [842-853]		0	1715.9	12.7	22.4	26.4	22.4	32.9	31.8	208.7	180.7	175.6	174.4	40.4	30.6	34.5	33.3	216.1	205.8	175.4	191.5	77.2	107.2		High	High	High	High	High	High	High	High	High	High	High	High	High	High
		Checked	File ID	RT [min]	First Scan	Mass Analyzer	Activation Type	MS Order	# PSMs	Isolation Interference [%]	Average Reporter S/N	Ion Inject Time [ms]	Precursor m/z [Da]	Precursor MH+ [Da]	Precursor Charge	Spectrum File	Abundance: 126	Abundance: 127N	Abundance: 127C	Abundance: 128N	Abundance: 128C	Abundance: 129N	Abundance: 129C	Abundance: 130N	Abundance: 130C	Abundance: 131	Quan Info
		TRUE	F1	39.7614	7904	Fourier Transform	HCD (High Energy Collision Dissociation)	MS3	2	14.7424	76.1	58.976	429.731	1715.9	4	200501Orb2m_AurelioTMT10_noList.raw	2.7	10.6	13.7	183.1	152.5	21.3	22.1	186.2	152.6	16.5
		TRUE	F1	39.7617	7905	Fourier Transform	HCD (High Energy Collision Dissociation)	MS3	2	50.3872	40.6	119.5	429.731	1715.9	4	200501Orb2m_AurelioTMT10_noList.raw	12.1	20.2	24.7	60.5	52.4	25.9	18.2	66	52.1	73.6
		TRUE	F1	39.7825	7916	Fourier Transform	HCD (High Energy Collision Dissociation)	MS3	2	93.9885	25.6	119.5	429.731	1715.9	4	200501Orb2m_AurelioTMT10_noList.raw	16.3	20.8	27.1	22.5	30.4	17.5	10.7	23.8	19.8	67.5	Rejected By Method
		TRUE	F2	44.599	8894	Fourier Transform	HCD (High Energy Collision Dissociation)	MS3	1	20.3474	67.9	48.61	429.731	1715.9	4	200501Orb2m_AurelioTMT10_noList_155min.raw	15.2	15.2	21.6	122.8	118.5	20.8	22.6	139.8	130.1	72.8
	TRUE	High	[R].VPLWLQSSEDMEK.[C]	1xOxidation [M11]; 1xTMT6plex [K13]; 1xTMT6plex [N-Term]	5.24666e-06	0.000134087	1	8	1	Q9H4L5	Q9H4L5 [209-221]		0	2036.08			58.7		84.1		473.7		376.9		62.6		49.9		453.7		405.3		35.2			Not Found	Not Found	High	Not Found	High	Not Found	High	Not Found	High	Not Found	High	Not Found	High	Not Found
		Checked	File ID	RT [min]	First Scan	Mass Analyzer	Activation Type	MS Order	# PSMs	Isolation Interference [%]	Average Reporter S/N	Ion Inject Time [ms]	Precursor m/z [Da]	Precursor MH+ [Da]	Precursor Charge	Spectrum File	Abundance: 126	Abundance: 127N	Abundance: 127C	Abundance: 128N	Abundance: 128C	Abundance: 129N	Abundance: 129C	Abundance: 130N	Abundance: 130C	Abundance: 131	Quan Info
		TRUE	F1	76.5508	31114	Fourier Transform	HCD (High Energy Collision Dissociation)	MS3	1	39.3907	40.9	61.315	679.364	2036.08	3	200501Orb2m_AurelioTMT10_noList.raw		12	17.2	96.9	77.1	12.8	10.2	92.8	82.9	7.2
	TRUE	High	[R].WIEHYGEIVIK.[N]	1xTMT6plex [K11]; 1xTMT6plex [N-Term]	0.0251275	0.000964555	1	4	1	Q9H4L5	Q9H4L5 [699-709]		0	1845.07		8.6		48.2		52.6		456.9		416.2		58.2		61.5		462.5		391.6		43.7		Not Found	High	Not Found	High	Not Found	High	Not Found	High	Not Found	High	Not Found	High	Not Found	High
		Checked	File ID	RT [min]	First Scan	Mass Analyzer	Activation Type	MS Order	# PSMs	Isolation Interference [%]	Average Reporter S/N	Ion Inject Time [ms]	Precursor m/z [Da]	Precursor MH+ [Da]	Precursor Charge	Spectrum File	Abundance: 126	Abundance: 127N	Abundance: 127C	Abundance: 128N	Abundance: 128C	Abundance: 129N	Abundance: 129C	Abundance: 130N	Abundance: 130C	Abundance: 131	Quan Info
		TRUE	F2	84.9818	34691	Fourier Transform	HCD (High Energy Collision Dissociation)	MS3	1	20.4334	74.2	52.11	615.689	1845.05	3	200501Orb2m_AurelioTMT10_noList_155min.raw	3.2	17.9	19.5	169.5	154.4	21.6	22.8	171.6	145.3	16.2
TRUE	High	Master Protein	P51149	Ras-related protein Rab-7a OS=Homo sapiens OX=9606 GN=RAB7A PE=1 SV=1	0	21.707	25	5	11	5	207	23.5	6.7	26.5	5	cell organization and biogenesis;cellular homeostasis;metabolic process;regulation of biological process;response to stimulus;transport	cytoplasm;cytosol;endosome;Golgi;membrane;vacuole	catalytic activity;nucleotide binding;protein binding	Pf00025, Pf00071, Pf01926, Pf04670, Pf07728, Pf08477	7879	RAB7A	3	ENSG00000075785.12	Tuberculosis; Salmonella infection; Amoebiasis; Phagosome; Endocytosis		TBC/RABGAPs; Neutrophil degranulation; MHC class II antigen presentation; RAB GEFs exchange GTP for GDP on RABs; RAB geranylgeranylation	18	0	14.8	14.1	119.8	124.1	167	164.4	141	138.6	110.1	113.7	70.7	69.7	63	54	134.4	138.5	112.6	125.5	66.7	57.5	High
	Checked	Confidence	Annotated Sequence	Modifications	Quality PEP	Quality q-value	# Protein Groups	# Proteins	# PSMs	Master Protein Accessions	Positions in Master Proteins	Modifications in Master Proteins	# Missed Cleavages	Theo. MH+ [Da]	Abundances (Grouped): 126, F1, 1xHeLa	Abundances (Grouped): 126, F2, 1xHeLa	Abundances (Grouped): 127N, F1, Vapa1_a	Abundances (Grouped): 127N, F2, Vapa1_a	Abundances (Grouped): 127C, F1, Vapa1_b	Abundances (Grouped): 127C, F2, Vapa1_b	Abundances (Grouped): 128N, F1, Orp31_a	Abundances (Grouped): 128N, F2, Orp31_a	Abundances (Grouped): 128C, F1, Orp31_b	Abundances (Grouped): 128C, F2, Orp31_b	Abundances (Grouped): 129N, F1, Vapa2_a	Abundances (Grouped): 129N, F2, Vapa2_a	Abundances (Grouped): 129C, F1, Vapa2_b	Abundances (Grouped): 129C, F2, Vapa2_b	Abundances (Grouped): 130N, F1, Orp32_a	Abundances (Grouped): 130N, F2, Orp32_a	Abundances (Grouped): 130C, F1, Orp32_b	Abundances (Grouped): 130C, F2, Orp32_b	Abundances (Grouped): 131, F1, 3xHeLa	Abundances (Grouped): 131, F2, 3xHeLa	Quan Info	Found in Sample: [S1] F1: 126, Sample, One, 1xHeLa	Found in Sample: [S2] F2: 126, Sample, Two, 1xHeLa	Found in Sample: [S3] F1: 127N, Sample, One, Vapa1_a	Found in Sample: [S12] F2: 127N, Sample, One, Vapa1_a	Found in Sample: [S4] F1: 127C, Sample, One, Vapa1_b	Found in Sample: [S13] F2: 127C, Sample, One, Vapa1_b	Found in Sample: [S5] F1: 128N, Sample, One, Orp31_a	Found in Sample: [S14] F2: 128N, Sample, One, Orp31_a	Found in Sample: [S6] F1: 128C, Sample, One, Orp31_b	Found in Sample: [S15] F2: 128C, Sample, One, Orp31_b	Found in Sample: [S7] F1: 129N, Sample, Two, Vapa2_a	Found in Sample: [S16] F2: 129N, Sample, Two, Vapa2_a	Found in Sample: [S8] F1: 129C, Sample, Two, Vapa2_b	Found in Sample: [S17] F2: 129C, Sample, Two, Vapa2_b
	TRUE	High	[K].ATIGADFLTK.[E]	1xTMT6plex [K10]; 1xTMT6plex [N-Term]	4.18963e-05	0.000134087	1	8	2	P51149	P51149 [39-48]		0	1494.89	10.2	16.5	129	113.8	176.3	172.1	157.7	157.1	123.1	121.6	82	59.7	65.9	52.2	114	142	99.5	109.5	42.3	55.5		High	High	High	High	High	High	High	High	High	High	High	High	High	High
		Checked	File ID	RT [min]	First Scan	Mass Analyzer	Activation Type	MS Order	# PSMs	Isolation Interference [%]	Average Reporter S/N	Ion Inject Time [ms]	Precursor m/z [Da]	Precursor MH+ [Da]	Precursor Charge	Spectrum File	Abundance: 126	Abundance: 127N	Abundance: 127C	Abundance: 128N	Abundance: 128C	Abundance: 129N	Abundance: 129C	Abundance: 130N	Abundance: 130C	Abundance: 131	Quan Info
		TRUE	F1	73.3436	29169	Fourier Transform	HCD (High Energy Collision Dissociation)	MS3	1	14.0078	27.5	24.83	747.95	1494.89	2	200501Orb2m_AurelioTMT10_noList.raw	2.8	35.4	48.4	43.3	33.8	22.5	18.1	31.3	27.3	11.6
		TRUE	F2	83.3583	33682	Fourier Transform	HCD (High Energy Collision Dissociation)	MS3	1	0	28	22.11	747.951	1494.89	2	200501Orb2m_AurelioTMT10_noList_155min.raw	4.6	31.8	48.1	43.9	34	16.7	14.6	39.7	30.6	15.5
	TRUE	High	[K].EAINVEQAFQTIAR.[N]	1xTMT6plex [N-Term]	5.43027e-08	0.000134087	1	4	3	P51149	P51149 [158-171]		0	1818.99	16.9	18.7	126	122	184.9	152.8	139	138.4	100.5	106.4	68.2	69.2	59.6	63.1	133	134.3	107.6	132.5	64.2	62.5		High	High	High	High	High	High	High	High	High	High	High	High	High	High
		Checked	File ID	RT [min]	First Scan	Mass Analyzer	Activation Type	MS Order	# PSMs	Isolation Interference [%]	Average Reporter S/N	Ion Inject Time [ms]	Precursor m/z [Da]	Precursor MH+ [Da]	Precursor Charge	Spectrum File	Abundance: 126	Abundance: 127N	Abundance: 127C	Abundance: 128N	Abundance: 128C	Abundance: 129N	Abundance: 129C	Abundance: 130N	Abundance: 130C	Abundance: 131	Quan Info
		TRUE	F1	82.354	34646	Fourier Transform	HCD (High Energy Collision Dissociation)	MS3	1	3.85037	63.8	71.628	607.002	1818.99	3	200501Orb2m_AurelioTMT10_noList.raw	10.8	80.3	117.9	88.6	64.1	43.5	38	84.8	68.6	40.9
		TRUE	F2	92.5414	39394	Fourier Transform	HCD (High Energy Collision Dissociation)	MS3	1	5.1567	39	24.023	607.002	1818.99	3	200501Orb2m_AurelioTMT10_noList_155min.raw	7.3	47.6	59.6	54	41.5	27	24.6	52.4	51.7	24.4
		TRUE	F2	92.629	39448	Fourier Transform	HCD (High Energy Collision Dissociation)	MS3	1	6.24303	11	48.138	607.002	1818.99	3	200501Orb2m_AurelioTMT10_noList_155min.raw		13.4	13.3	14.8	15	10.8	6.3	10.8	15.6	9.6
	TRUE	High	[R].FQSLGVAFYR.[G]	1xTMT6plex [N-Term]	0.0604542	0.00321117	1	5	1	P51149	P51149 [70-79]		0	1416.78																					Excluded by Method	High	Not Found	High	Not Found	High	Not Found	High	Not Found	High	Not Found	High	Not Found	High	Not Found
		Checked	File ID	RT [min]	First Scan	Mass Analyzer	Activation Type	MS Order	# PSMs	Isolation Interference [%]	Average Reporter S/N	Ion Inject Time [ms]	Precursor m/z [Da]	Precursor MH+ [Da]	Precursor Charge	Spectrum File	Abundance: 126	Abundance: 127N	Abundance: 127C	Abundance: 128N	Abundance: 128C	Abundance: 129N	Abundance: 129C	Abundance: 130N	Abundance: 130C	Abundance: 131	Quan Info
		TRUE	F1	78.0193	32009	Fourier Transform	HCD (High Energy Collision Dissociation)	MS3	1	31.6445	30.4	34.408	708.896	1416.78	2	200501Orb2m_AurelioTMT10_noList.raw	3.3	38.1	54.1	36.1	43.2	20.4	19.3	48.2	34	7.5
	TRUE	High	[K].FSNQYK.[A]	1xTMT6plex [K6]; 1xTMT6plex [N-Term]	0.0778312	0.00435489	1	8	2	P51149	P51149 [33-38]		0	1244.7	43.5		213.4		254.4		260.3		236		167.4		159.8		255.2		211.7		198.3			High	Not Found	High	High	High	High	High	High	High	High	High	High	High	High
		Checked	File ID	RT [min]	First Scan	Mass Analyzer	Activation Type	MS Order	# PSMs	Isolation Interference [%]	Average Reporter S/N	Ion Inject Time [ms]	Precursor m/z [Da]	Precursor MH+ [Da]	Precursor Charge	Spectrum File	Abundance: 126	Abundance: 127N	Abundance: 127C	Abundance: 128N	Abundance: 128C	Abundance: 129N	Abundance: 129C	Abundance: 130N	Abundance: 130C	Abundance: 131	Quan Info
		TRUE	F1	51.3964	15154	Fourier Transform	HCD (High Energy Collision Dissociation)	MS3	1	11.4974	23.9	57.684	622.856	1244.7	2	200501Orb2m_AurelioTMT10_noList.raw	5.2	25.5	30.4	31.1	28.2	20	19.1	30.5	25.3	23.7
		TRUE	F2	59.1683	17852	Fourier Transform	HCD (High Energy Collision Dissociation)	MS3	1	7.83336	16.3	31.92	622.855	1244.7	2	200501Orb2m_AurelioTMT10_noList_155min.raw		23.5	24.7	20.4	20.1	11.7	12.2	20.2	19.3	10.9
	TRUE	High	[K].VIILGDSGVGK.[T]	1xTMT6plex [K11]; 1xTMT6plex [N-Term]	1.30562e-05	0.000134087	1	8	3	P51149	P51149 [11-21]		0	1515.95	12.5	12.1	115.3	127	160.9	166.3	140	134.5	111	114.2	64.4	72.1	59.4	51.6	145.2	139	123.8	126.8	67.4	56.3		High	High	High	High	High	High	High	High	High	High	High	High	High	High
		Checked	File ID	RT [min]	First Scan	Mass Analyzer	Activation Type	MS Order	# PSMs	Isolation Interference [%]	Average Reporter S/N	Ion Inject Time [ms]	Precursor m/z [Da]	Precursor MH+ [Da]	Precursor Charge	Spectrum File	Abundance: 126	Abundance: 127N	Abundance: 127C	Abundance: 128N	Abundance: 128C	Abundance: 129N	Abundance: 129C	Abundance: 130N	Abundance: 130C	Abundance: 131	Quan Info
		TRUE	F1	71.7454	28165	Fourier Transform	HCD (High Energy Collision Dissociation)	MS3	1	20.2436	73.9	31.399	758.479	1515.95	2	200501Orb2m_AurelioTMT10_noList.raw	9.2	85.2	118.9	103.4	82	47.6	43.9	107.3	91.5	49.8
		TRUE	F1	71.8583	28238	Fourier Transform	HCD (High Energy Collision Dissociation)	MS3	1	37.3428	20.6	118	758.479	1515.95	2	200501Orb2m_AurelioTMT10_noList.raw		21.5	33.6	27.1	27.8	19.6	15.1	24.5	25.1	11.8
		TRUE	F2	81.8457	32707	Fourier Transform	HCD (High Energy Collision Dissociation)	MS3	1	0	125.7	53.619	758.48	1515.95	2	200501Orb2m_AurelioTMT10_noList_155min.raw	15.2	159.6	209.1	169.1	143.6	90.6	64.9	174.7	159.4	70.8
[truncated: 21 more columns]
